# Supplementary material for: Identifying Distinct Profiles of Nutrition Knowledge and Dietary Practices, and Their Determinants Among Adult Women: A Cross-Sectional Study
Source: Nutrients. 2025 Dec 14;17(24):3916. doi: 10.3390/nu17243916 (PMC12735520; doi:10.3390/nu17243916)
Supplement: Supplementary file 1 [file nutrients-17-03916-s001.zip]

Archive with 3 entries (3 files):
- Figure S1.pdf
- Table S1 and Table S2.pdf
- Table S3.pdf
